# Supplementary material for: Relative contributions of egg-associated and substrate-associated microorganisms to black soldier fly larval performance and microbiota
Source: FEMS Microbiol Ecol. 2021 Mar 30;97(5):fiab054. doi: 10.1093/femsec/fiab054 (PMC8044291; doi:10.1093/femsec/fiab054)
Supplement: fiab054_Supplemental_Files [file fiab054_supplemental_files.zip]

Archive with 7 entries (7 files):
- FEMS_Schreven_et_al_Supplementary_file_captions_revised_Acc.docx
- FEMS_Schreven_et_al_Supplementary_Tables_revised_Acc.docx
- Supplementary_Fig_1.jpg
- Supplementary_Fig_2.jpg
- Supplementary_Fig_3.jpg
- Supplementary_Fig_4_revised.jpg
- Supplementary_Fig_5.jpg
